# Supplementary material for: Discrimination between the Two Closely Related Species of the Operational Group B. amyloliquefaciens Based on Whole-Cell Fatty Acid Profiling
Source: Microorganisms. 2022 Feb 11;10(2):418. doi: 10.3390/microorganisms10020418 (PMC8877761; doi:10.3390/microorganisms10020418)
Supplement: Supplementary file 1 [file microorganisms-10-00418-s001.zip]

Archive with 1 entries (1 files):
- microorganisms-1560952-supplementary.pdf
